# Supplementary material for: MiR-145-5p overexpression rejuvenates aged adipose stem cells and accelerates wound healing
Source: Biol Open. 2024 Feb 19;13(2):bio060117. doi: 10.1242/bio.060117 (PMC10903265; doi:10.1242/bio.060117)
Supplement: Dataset 1. [file biolopen-13-060117-Dataset1.xlsx]

## Sheet: supp-2
Gene ID	Gene Symbol	Type	p1_O_ASC2 Expression	p1_O_ASC1 Expression	p1_O_ASC3 Expression	p1_Y_ASC1 Expression	p1_Y_ASC2 Expression	p1_Y_ASC3 Expression	log2 (p1_Y_ASC / p1_O_ASC)	Pvalue(p1_Y_ASC / p1_O_ASC)	Qvalue (p1_Y_ASC / p1_O_ASC)
10628	'TXNIP'	mRNA	35.35	140.61	75.43	18.52	45.83	13.96	-1.76863	0	0
10750	'GRAP'	mRNA	709.77	823.03	236.64	326.55	151.52	407.82	-1.11831	0	0
1116	'CHI3L1'	mRNA	9.92	16.16	109.74	7.25	6.32	40.47	-1.03755	0	0
117248	'GALNT15'	mRNA	13.91	56.4	10.85	6.55	5.6	6	-2.22185	0	0
120	'ADD3'	mRNA	24.3	100.61	55.09	26	31.43	22.55	-1.22267	0	0
121227	'LRIG3'	mRNA	10.07	27.89	7.57	8.04	10.15	4.27	-1.12679	0	0
139065	'SLITRK4'	mRNA	3.03	6.96	10.86	3.03	1.85	2.71	-1.37757	5e-266	3.45e-264
157506	'RDH10'	mRNA	28.74	3.61	16.69	7.61	7.38	3.55	-1.38132	0	0
168667	'BMPER'	mRNA	25.68	10.93	77.75	4.86	13.41	7.79	-1.97778	0	0
222223	'KIAA1324L'	mRNA	1.41	16.39	1.87	2.88	2.05	1.19	-1.81366	0	0
25894	'PLEKHG4'	mRNA	1.5	10.13	6.15	3.03	3.42	1.76	-1.14406	8.92e-160	3.94e-158
26031	'OSBPL3'	mRNA	1.65	3.56	10.58	2.01	3.34	1.18	-1.04461	7.98e-131	3.07e-129
2634	'GBP2'	mRNA	7.38	29.49	9.85	9.23	10.98	3.37	-1.08486	0	0
2977	'GUCY1A2'	mRNA	7.04	2.54	11.5	1.85	6.27	1.97	-1.00185	0	0
3082	'HGF'	mRNA	4.73	10.38	5	3.37	1.23	5.84	-1.03581	1.75e-162	7.85e-161
3696	'ITGB8'	mRNA	11.9	2.78	17.58	4.17	5.75	4.91	-1.03708	0	0
51149	'MRNIP'	mRNA	3	6.73	2.05	1.7	1.84	1.34	-1.38371	1.64e-38	2.34e-37
51435	'SCARA3'	mRNA	2.67	35.32	21.84	4.16	11.73	11.49	-1.16114	0	0
6387	'CXCL12'	mRNA	75.84	194.94	140.36	17.78	68.78	33.99	-1.76464	0	0
79895	'ATP8B4'	mRNA	20.02	3.9	10.43	7.63	1.97	7.2	-1.04192	1.59e-269	1.11e-267
8542	'APOL1'	mRNA	2.15	10.5	8.77	4.08	4.69	1.84	-1.00857	6.79e-95	1.99e-93
8644	'AKR1C3'	mRNA	21.37	168.12	20.47	40.26	13.86	10.97	-1.80865	0	0
874	'CBR3'	mRNA	6.19	54.9	20.65	7.83	11.05	15.26	-1.35115	6.17e-223	3.64e-221
9715	'FAM131B'	mRNA	2.38	7.54	1.92	1.04	1.64	1.89	-1.5011	1.83e-164	8.28e-163
